# Supplementary material for: Ferroptosis Related Genes in Ischemic and Idiopathic Cardiomyopathy: Screening for Potential Pharmacological Targets
Source: Front Cell Dev Biol. 2022 Mar 3;10:817819. doi: 10.3389/fcell.2022.817819 (PMC8927736; doi:10.3389/fcell.2022.817819)
Supplement: Supplementary file 3 [file Table1.XLSX]

## Sheet: Supplementary Table 1
Gene Symbol	Description	Category	Gifts	GC Id	Relevance score	GeneCards Link
AIFM2	Apoptosis Inducing Factor Mitochondria Associated 2	Protein Coding	39	GC10M070098	11.617	https://www.genecards.org/cgi-bin/carddisp.pl?gene=AIFM2
GPX4	Glutathione Peroxidase 4	Protein Coding	45	GC19P001103	8.03128	https://www.genecards.org/cgi-bin/carddisp.pl?gene=GPX4
TP53	Tumor Protein P53	Protein Coding	51	GC17M007661	3.50856	https://www.genecards.org/cgi-bin/carddisp.pl?gene=TP53
NFE2L2	Nuclear Factor, Erythroid 2 Like 2	Protein Coding	47	GC02M177227	3.38877	https://www.genecards.org/cgi-bin/carddisp.pl?gene=NFE2L2
SLC7A11	Solute Carrier Family 7 Member 11	Protein Coding	43	GC04M138164	2.86863	https://www.genecards.org/cgi-bin/carddisp.pl?gene=SLC7A11
ACSL4	Acyl-CoA Synthetase Long Chain Family Member 4	Protein Coding	43	GC0XM109624	2.8118	https://www.genecards.org/cgi-bin/carddisp.pl?gene=ACSL4
BECN1	Beclin 1	Protein Coding	44	GC17M042810	2.67572	https://www.genecards.org/cgi-bin/carddisp.pl?gene=BECN1
TFRC	Transferrin Receptor	Protein Coding	46	GC03M196027	1.96321	https://www.genecards.org/cgi-bin/carddisp.pl?gene=TFRC
MIR214	MicroRNA 214	RNA Gene	20	GC01M172234	1.96321	https://www.genecards.org/cgi-bin/carddisp.pl?gene=MIR214
HMOX1	Heme Oxygenase 1	Protein Coding	50	GC22P035380	1.92169	https://www.genecards.org/cgi-bin/carddisp.pl?gene=HMOX1
PRKAA1	Protein Kinase AMP-Activated Catalytic Subunit Alpha 1	Protein Coding	45	GC05M040759	1.8736	https://www.genecards.org/cgi-bin/carddisp.pl?gene=PRKAA1
LINC00336	Long Intergenic Non-Protein Coding RNA 336	RNA Gene	22	GC06M033586	1.8266	https://www.genecards.org/cgi-bin/carddisp.pl?gene=LINC00336
ATF4	Activating Transcription Factor 4	Protein Coding	44	GC22P039575	1.8146	https://www.genecards.org/cgi-bin/carddisp.pl?gene=ATF4
LAMP2	Lysosomal Associated Membrane Protein 2	Protein Coding	42	GC0XM120426	1.72401	https://www.genecards.org/cgi-bin/carddisp.pl?gene=LAMP2
MDM2	MDM2 Proto-Oncogene	Protein Coding	51	GC12P068808	1.64166	https://www.genecards.org/cgi-bin/carddisp.pl?gene=MDM2
PARK7	Parkinsonism Associated Deglycase	Protein Coding	44	GC01P008043	1.59372	https://www.genecards.org/cgi-bin/carddisp.pl?gene=PARK7
RELA	RELA Proto-Oncogene, NF-KB Subunit	Protein Coding	49	GC11M065653	1.57178	https://www.genecards.org/cgi-bin/carddisp.pl?gene=RELA
NF2	Neurofibromin 2	Protein Coding	47	GC22P029603	1.53178	https://www.genecards.org/cgi-bin/carddisp.pl?gene=NF2
YAP1	Yes1 Associated Transcriptional Regulator	Protein Coding	46	GC11P102110	1.53178	https://www.genecards.org/cgi-bin/carddisp.pl?gene=YAP1
BAP1	BRCA1 Associated Protein 1	Protein Coding	45	GC03M052401	1.46547	https://www.genecards.org/cgi-bin/carddisp.pl?gene=BAP1
SIRT3	Sirtuin 3	Protein Coding	45	GC11M000215	1.46547	https://www.genecards.org/cgi-bin/carddisp.pl?gene=SIRT3
CTSB	Cathepsin B	Protein Coding	49	GC08M011842	1.44119	https://www.genecards.org/cgi-bin/carddisp.pl?gene=CTSB
CBS	Cystathionine Beta-Synthase	Protein Coding	47	GC21M043053	1.44119	https://www.genecards.org/cgi-bin/carddisp.pl?gene=CBS
PRDX6	Peroxiredoxin 6	Protein Coding	44	GC01P173477	1.44119	https://www.genecards.org/cgi-bin/carddisp.pl?gene=PRDX6
IDH1	Isocitrate Dehydrogenase (NADP(+)) 1	Protein Coding	50	GC02M208236	1.41553	https://www.genecards.org/cgi-bin/carddisp.pl?gene=IDH1
PTEN	Phosphatase And Tensin Homolog	Protein Coding	50	GC10P087863	1.41553	https://www.genecards.org/cgi-bin/carddisp.pl?gene=PTEN
GSK3B	Glycogen Synthase Kinase 3 Beta	Protein Coding	48	GC03M119821	1.41553	https://www.genecards.org/cgi-bin/carddisp.pl?gene=GSK3B
TNFAIP3	TNF Alpha Induced Protein 3	Protein Coding	46	GC06P137866	1.41553	https://www.genecards.org/cgi-bin/carddisp.pl?gene=TNFAIP3
SREBF1	Sterol Regulatory Element Binding Transcription Factor 1	Protein Coding	44	GC17M017810	1.41553	https://www.genecards.org/cgi-bin/carddisp.pl?gene=SREBF1
HMGB1	High Mobility Group Box 1	Protein Coding	43	GC13M030456	1.41553	https://www.genecards.org/cgi-bin/carddisp.pl?gene=HMGB1
MAP1LC3B	Microtubule Associated Protein 1 Light Chain 3 Beta	Protein Coding	40	GC16P087384	1.41553	https://www.genecards.org/cgi-bin/carddisp.pl?gene=MAP1LC3B
WWTR1	WW Domain Containing Transcription Regulator 1	Protein Coding	40	GC03M149517	1.41553	https://www.genecards.org/cgi-bin/carddisp.pl?gene=WWTR1
KRAS	KRAS Proto-Oncogene, GTPase	Protein Coding	49	GC12M025204	1.3882	https://www.genecards.org/cgi-bin/carddisp.pl?gene=KRAS
AHCY	Adenosylhomocysteinase	Protein Coding	48	GC20M034400	1.3882	https://www.genecards.org/cgi-bin/carddisp.pl?gene=AHCY
STYK1	Serine/Threonine/Tyrosine Kinase 1	Protein Coding	40	GC12M017581	1.3882	https://www.genecards.org/cgi-bin/carddisp.pl?gene=STYK1
PIR	Pirin	Protein Coding	37	GC0XM015402	1.3882	https://www.genecards.org/cgi-bin/carddisp.pl?gene=PIR
SESN2	Sestrin 2	Protein Coding	37	GC01P028270	1.3882	https://www.genecards.org/cgi-bin/carddisp.pl?gene=SESN2
PVT1	Pvt1 Oncogene	RNA Gene	24	GC08P127837	1.3882	https://www.genecards.org/cgi-bin/carddisp.pl?gene=PVT1
VDAC1	Voltage Dependent Anion Channel 1	Protein Coding	44	GC05M133975	1.37977	https://www.genecards.org/cgi-bin/carddisp.pl?gene=VDAC1
IDH2	Isocitrate Dehydrogenase (NADP(+)) 2	Protein Coding	50	GC15M090083	1.35884	https://www.genecards.org/cgi-bin/carddisp.pl?gene=IDH2
DLD	Dihydrolipoamide Dehydrogenase	Protein Coding	48	GC07P107890	1.35884	https://www.genecards.org/cgi-bin/carddisp.pl?gene=DLD
JUN	Jun Proto-Oncogene, AP-1 Transcription Factor Subunit	Protein Coding	47	GC01M058780	1.35884	https://www.genecards.org/cgi-bin/carddisp.pl?gene=JUN
HNRNPA1	Heterogeneous Nuclear Ribonucleoprotein A1	Protein Coding	44	GC12P054280	1.35884	https://www.genecards.org/cgi-bin/carddisp.pl?gene=HNRNPA1
MDM4	MDM4 Regulator Of P53	Protein Coding	43	GC01P204516	1.35884	https://www.genecards.org/cgi-bin/carddisp.pl?gene=MDM4
ARNTL	Aryl Hydrocarbon Receptor Nuclear Translocator Like	Protein Coding	41	GC11P013276	1.35884	https://www.genecards.org/cgi-bin/carddisp.pl?gene=ARNTL
CISD1	CDGSH Iron Sulfur Domain 1	Protein Coding	36	GC10P058269	1.35884	https://www.genecards.org/cgi-bin/carddisp.pl?gene=CISD1
PROM2	Prominin 2	Protein Coding	34	GC02P095274	1.35884	https://www.genecards.org/cgi-bin/carddisp.pl?gene=PROM2
MIR424	MicroRNA 424	RNA Gene	17	GC0XM134670	1.35884	https://www.genecards.org/cgi-bin/carddisp.pl?gene=MIR424
LONP1	Lon Peptidase 1, Mitochondrial	Protein Coding	43	GC19M005691	1.32691	https://www.genecards.org/cgi-bin/carddisp.pl?gene=LONP1
CD82	CD82 Molecule	Protein Coding	41	GC11P044586	1.32691	https://www.genecards.org/cgi-bin/carddisp.pl?gene=CD82
HDDC3	HD Domain Containing 3	Protein Coding	31	GC15M090929	1.32691	https://www.genecards.org/cgi-bin/carddisp.pl?gene=HDDC3
ALOX15	Arachidonate 15-Lipoxygenase	Protein Coding	43	GC17M004630	1.3001	https://www.genecards.org/cgi-bin/carddisp.pl?gene=ALOX15
POR	Cytochrome P450 Oxidoreductase	Protein Coding	47	GC07P075899	1.2916	https://www.genecards.org/cgi-bin/carddisp.pl?gene=POR
TFAP2A	Transcription Factor AP-2 Alpha	Protein Coding	46	GC06M010393	1.2916	https://www.genecards.org/cgi-bin/carddisp.pl?gene=TFAP2A
AKR1C2	Aldo-Keto Reductase Family 1 Member C2	Protein Coding	45	GC10M004987	1.2916	https://www.genecards.org/cgi-bin/carddisp.pl?gene=AKR1C2
AKR1C3	Aldo-Keto Reductase Family 1 Member C3	Protein Coding	44	GC10P005035	1.2916	https://www.genecards.org/cgi-bin/carddisp.pl?gene=AKR1C3
PEBP1	Phosphatidylethanolamine Binding Protein 1	Protein Coding	43	GC12P118135	1.2916	https://www.genecards.org/cgi-bin/carddisp.pl?gene=PEBP1
CCL5	C-C Motif Chemokine Ligand 5	Protein Coding	41	GC17M035871	1.2916	https://www.genecards.org/cgi-bin/carddisp.pl?gene=CCL5
AKR1C1	Aldo-Keto Reductase Family 1 Member C1	Protein Coding	41	GC10P004963	1.2916	https://www.genecards.org/cgi-bin/carddisp.pl?gene=AKR1C1
ABCB10	ATP Binding Cassette Subfamily B Member 10	Protein Coding	39	GC01M229516	1.2916	https://www.genecards.org/cgi-bin/carddisp.pl?gene=ABCB10
CYB5R1	Cytochrome B5 Reductase 1	Protein Coding	39	GC01M202964	1.2916	https://www.genecards.org/cgi-bin/carddisp.pl?gene=CYB5R1
MIR326	MicroRNA 326	RNA Gene	20	GC11M075335	1.2916	https://www.genecards.org/cgi-bin/carddisp.pl?gene=MIR326
MIR324	MicroRNA 324	RNA Gene	18	GC17M007223	1.2916	https://www.genecards.org/cgi-bin/carddisp.pl?gene=MIR324
NEDD4	NEDD4 E3 Ubiquitin Protein Ligase	Protein Coding	45	GC15M055826	1.25152	https://www.genecards.org/cgi-bin/carddisp.pl?gene=NEDD4
NEDD4L	NEDD4 Like E3 Ubiquitin Protein Ligase	Protein Coding	45	GC18P058044	1.25152	https://www.genecards.org/cgi-bin/carddisp.pl?gene=NEDD4L
ACADSB	Acyl-CoA Dehydrogenase Short/Branched Chain	Protein Coding	44	GC10P123008	1.25152	https://www.genecards.org/cgi-bin/carddisp.pl?gene=ACADSB
ABCB6	ATP Binding Cassette Subfamily B Member 6 (Langereis Blood Group)	Protein Coding	44	GC02M219209	1.25152	https://www.genecards.org/cgi-bin/carddisp.pl?gene=ABCB6
FXN	Frataxin	Protein Coding	44	GC09P069035	1.25152	https://www.genecards.org/cgi-bin/carddisp.pl?gene=FXN
LTF	Lactotransferrin	Protein Coding	43	GC03M046435	1.25152	https://www.genecards.org/cgi-bin/carddisp.pl?gene=LTF
PANX1	Pannexin 1	Protein Coding	41	GC11P094128	1.25152	https://www.genecards.org/cgi-bin/carddisp.pl?gene=PANX1
PLIN2	Perilipin 2	Protein Coding	41	GC09M019131	1.25152	https://www.genecards.org/cgi-bin/carddisp.pl?gene=PLIN2
VDAC3	Voltage Dependent Anion Channel 3	Protein Coding	41	GC08P042392	1.25152	https://www.genecards.org/cgi-bin/carddisp.pl?gene=VDAC3
VDAC2	Voltage Dependent Anion Channel 2	Protein Coding	41	GC10P075210	1.25152	https://www.genecards.org/cgi-bin/carddisp.pl?gene=VDAC2
KDM4A	Lysine Demethylase 4A	Protein Coding	40	GC01P043650	1.25152	https://www.genecards.org/cgi-bin/carddisp.pl?gene=KDM4A
DAZAP1	DAZ Associated Protein 1	Protein Coding	37	GC19P001407	1.25152	https://www.genecards.org/cgi-bin/carddisp.pl?gene=DAZAP1
GABPB1	GA Binding Protein Transcription Factor Subunit Beta 1	Protein Coding	37	GC15M050275	1.25152	https://www.genecards.org/cgi-bin/carddisp.pl?gene=GABPB1
GABPB1-AS1	GABPB1 Antisense RNA 1	RNA Gene	14	GC15P050354	1.25152	https://www.genecards.org/cgi-bin/carddisp.pl?gene=GABPB1-AS1
ELAVL1	ELAV Like RNA Binding Protein 1	Protein Coding	40	GC19M007958	1.22215	https://www.genecards.org/cgi-bin/carddisp.pl?gene=ELAVL1
CA9	Carbonic Anhydrase 9	Protein Coding	43	GC09P035673	1.20397	https://www.genecards.org/cgi-bin/carddisp.pl?gene=CA9
FZD7	Frizzled Class Receptor 7	Protein Coding	42	GC02P202034	1.20397	https://www.genecards.org/cgi-bin/carddisp.pl?gene=FZD7
TTBK2	Tau Tubulin Kinase 2	Protein Coding	42	GC15M042738	1.20397	https://www.genecards.org/cgi-bin/carddisp.pl?gene=TTBK2
DECR1	2,4-Dienoyl-CoA Reductase 1	Protein Coding	40	GC08P090001	1.20397	https://www.genecards.org/cgi-bin/carddisp.pl?gene=DECR1
ITGB8	Integrin Subunit Beta 8	Protein Coding	40	GC07P020329	1.20397	https://www.genecards.org/cgi-bin/carddisp.pl?gene=ITGB8
MIR761	MicroRNA 761	RNA Gene	11	GC01M051836	1.20397	https://www.genecards.org/cgi-bin/carddisp.pl?gene=MIR761
MIR4443	MicroRNA 4443	RNA Gene	10	GC03P048420	1.20397	https://www.genecards.org/cgi-bin/carddisp.pl?gene=MIR4443
TNF	Tumor Necrosis Factor	Protein Coding	48	GC06P064135	1.20099	https://www.genecards.org/cgi-bin/carddisp.pl?gene=TNF
FBXW7	F-Box And WD Repeat Domain Containing 7	Protein Coding	43	GC04M152321	1.20099	https://www.genecards.org/cgi-bin/carddisp.pl?gene=FBXW7
ATG16L1	Autophagy Related 16 Like 1	Protein Coding	41	GC02P233220	1.20099	https://www.genecards.org/cgi-bin/carddisp.pl?gene=ATG16L1
ZFP36	ZFP36 Ring Finger Protein	Protein Coding	37	GC19P039406	1.20099	https://www.genecards.org/cgi-bin/carddisp.pl?gene=ZFP36
NCOA4	Nuclear Receptor Coactivator 4	Protein Coding	38	GC10M046005	1.17893	https://www.genecards.org/cgi-bin/carddisp.pl?gene=NCOA4
DNAJB6	DnaJ Heat Shock Protein Family (Hsp40) Member B6	Protein Coding	41	GC07P157335	1.14201	https://www.genecards.org/cgi-bin/carddisp.pl?gene=DNAJB6
ITGA6	Integrin Subunit Alpha 6	Protein Coding	47	GC02P172427	1.13156	https://www.genecards.org/cgi-bin/carddisp.pl?gene=ITGA6
PRKAA2	Protein Kinase AMP-Activated Catalytic Subunit Alpha 2	Protein Coding	48	GC01P056645	1.1059	https://www.genecards.org/cgi-bin/carddisp.pl?gene=PRKAA2
FANCD2	FA Complementation Group D2	Protein Coding	45	GC03P010026	1.1059	https://www.genecards.org/cgi-bin/carddisp.pl?gene=FANCD2
ALOX12	Arachidonate 12-Lipoxygenase, 12S Type	Protein Coding	42	GC17P006995	1.1059	https://www.genecards.org/cgi-bin/carddisp.pl?gene=ALOX12
CD44	CD44 Molecule (Indian Blood Group)	Protein Coding	45	GC11P035139	1.07857	https://www.genecards.org/cgi-bin/carddisp.pl?gene=CD44
ATG7	Autophagy Related 7	Protein Coding	41	GC03P011446	1.07857	https://www.genecards.org/cgi-bin/carddisp.pl?gene=ATG7
ATG5	Autophagy Related 5	Protein Coding	41	GC06M106045	1.07857	https://www.genecards.org/cgi-bin/carddisp.pl?gene=ATG5
MAPK1	Mitogen-Activated Protein Kinase 1	Protein Coding	50	GC22M021759	1.04921	https://www.genecards.org/cgi-bin/carddisp.pl?gene=MAPK1
MYC	MYC Proto-Oncogene, BHLH Transcription Factor	Protein Coding	49	GC08P127735	1.04921	https://www.genecards.org/cgi-bin/carddisp.pl?gene=MYC
EGLN1	Egl-9 Family Hypoxia Inducible Factor 1	Protein Coding	48	GC01M231363	1.04921	https://www.genecards.org/cgi-bin/carddisp.pl?gene=EGLN1
MAP3K5	Mitogen-Activated Protein Kinase Kinase Kinase 5	Protein Coding	45	GC06M136557	1.04921	https://www.genecards.org/cgi-bin/carddisp.pl?gene=MAP3K5
HELLS	Helicase, Lymphoid Specific	Protein Coding	44	GC10P094501	1.04921	https://www.genecards.org/cgi-bin/carddisp.pl?gene=HELLS
FH	Fumarate Hydratase	Protein Coding	44	GC01M241499	1.04921	https://www.genecards.org/cgi-bin/carddisp.pl?gene=FH
GOT1	Glutamic-Oxaloacetic Transaminase 1	Protein Coding	44	GC10M099396	1.04921	https://www.genecards.org/cgi-bin/carddisp.pl?gene=GOT1
SOCS1	Suppressor Of Cytokine Signaling 1	Protein Coding	41	GC16M011257	1.04921	https://www.genecards.org/cgi-bin/carddisp.pl?gene=SOCS1
SLC3A2	Solute Carrier Family 3 Member 2	Protein Coding	40	GC11P062856	1.04921	https://www.genecards.org/cgi-bin/carddisp.pl?gene=SLC3A2
OTUB1	OTU Deubiquitinase, Ubiquitin Aldehyde Binding 1	Protein Coding	39	GC11P063985	1.04921	https://www.genecards.org/cgi-bin/carddisp.pl?gene=OTUB1
CARS1	Cysteinyl-TRNA Synthetase 1	Protein Coding	32	GC11M003000	1.04921	https://www.genecards.org/cgi-bin/carddisp.pl?gene=CARS1
MIR9-1	MicroRNA 9-1	RNA Gene	20	GC01M156420	1.04921	https://www.genecards.org/cgi-bin/carddisp.pl?gene=MIR9-1
MIR137	MicroRNA 137	RNA Gene	18	GC01M098046	1.04921	https://www.genecards.org/cgi-bin/carddisp.pl?gene=MIR137
NFS1	NFS1 Cysteine Desulfurase	Protein Coding	44	GC20M035668	0.941887	https://www.genecards.org/cgi-bin/carddisp.pl?gene=NFS1
RB1	RB Transcriptional Corepressor 1	Protein Coding	46	GC13P048303	0.894341	https://www.genecards.org/cgi-bin/carddisp.pl?gene=RB1
G3BP1	G3BP Stress Granule Assembly Factor 1	Protein Coding	39	GC05P151771	0.894341	https://www.genecards.org/cgi-bin/carddisp.pl?gene=G3BP1
LINC00472	Long Intergenic Non-Protein Coding RNA 472	RNA Gene	22	GC06M071344	0.894341	https://www.genecards.org/cgi-bin/carddisp.pl?gene=LINC00472
EPAS1	Endothelial PAS Domain Protein 1	Protein Coding	47	GC02P046293	0.832378	https://www.genecards.org/cgi-bin/carddisp.pl?gene=EPAS1
HIF1A	Hypoxia Inducible Factor 1 Subunit Alpha	Protein Coding	45	GC14P061695	0.832378	https://www.genecards.org/cgi-bin/carddisp.pl?gene=HIF1A
G0S2	G0/G1 Switch 2	Protein Coding	31	GC01P209675	0.832378	https://www.genecards.org/cgi-bin/carddisp.pl?gene=G0S2
HILPDA	Hypoxia Inducible Lipid Droplet Associated	Protein Coding	31	GC07P130723	0.832378	https://www.genecards.org/cgi-bin/carddisp.pl?gene=HILPDA
HSPB1	Heat Shock Protein Family B (Small) Member 1	Protein Coding	50	GC07P076302	0.758407	https://www.genecards.org/cgi-bin/carddisp.pl?gene=HSPB1
HSPA5	Heat Shock Protein Family A (Hsp70) Member 5	Protein Coding	45	GC09M125234	0.732741	https://www.genecards.org/cgi-bin/carddisp.pl?gene=HSPA5
ACSL1	Acyl-CoA Synthetase Long Chain Family Member 1	Protein Coding	43	GC04M184755	0.705414	https://www.genecards.org/cgi-bin/carddisp.pl?gene=ACSL1
PCBP1	Poly(RC) Binding Protein 1	Protein Coding	40	GC02P070087	0.696984	https://www.genecards.org/cgi-bin/carddisp.pl?gene=PCBP1
TIGAR	TP53 Induced Glycolysis Regulatory Phosphatase	Protein Coding	36	GC12P015310	0.682785	https://www.genecards.org/cgi-bin/carddisp.pl?gene=TIGAR
PLA2G6	Phospholipase A2 Group VI	Protein Coding	46	GC22M052990	0.676055	https://www.genecards.org/cgi-bin/carddisp.pl?gene=PLA2G6
PRC1	Protein Regulator Of Cytokinesis 1	Protein Coding	37	GC15M090966	0.644129	https://www.genecards.org/cgi-bin/carddisp.pl?gene=PRC1
MT1G	Metallothionein 1G	Protein Coding	33	GC16M056666	0.608815	https://www.genecards.org/cgi-bin/carddisp.pl?gene=MT1G
TGFBR1	Transforming Growth Factor Beta Receptor 1	Protein Coding	51	GC09P099104	0.568732	https://www.genecards.org/cgi-bin/carddisp.pl?gene=TGFBR1
UCHL1	Ubiquitin C-Terminal Hydrolase L1	Protein Coding	49	GC04P041256	0.568732	https://www.genecards.org/cgi-bin/carddisp.pl?gene=UCHL1
GSTP1	Glutathione S-Transferase Pi 1	Protein Coding	48	GC11P067583	0.568732	https://www.genecards.org/cgi-bin/carddisp.pl?gene=GSTP1
MYH9	Myosin Heavy Chain 9	Protein Coding	48	GC22M036281	0.568732	https://www.genecards.org/cgi-bin/carddisp.pl?gene=MYH9
VIM	Vimentin	Protein Coding	48	GC10P017227	0.568732	https://www.genecards.org/cgi-bin/carddisp.pl?gene=VIM
ALDOA	Aldolase, Fructose-Bisphosphate A	Protein Coding	47	GC16P030064	0.568732	https://www.genecards.org/cgi-bin/carddisp.pl?gene=ALDOA
ANXA1	Annexin A1	Protein Coding	47	GC09P073151	0.568732	https://www.genecards.org/cgi-bin/carddisp.pl?gene=ANXA1
FASN	Fatty Acid Synthase	Protein Coding	47	GC17M082078	0.568732	https://www.genecards.org/cgi-bin/carddisp.pl?gene=FASN
TF	Transferrin	Protein Coding	47	GC03P133666	0.568732	https://www.genecards.org/cgi-bin/carddisp.pl?gene=TF
SNCA	Synuclein Alpha	Protein Coding	47	GC04M089724	0.568732	https://www.genecards.org/cgi-bin/carddisp.pl?gene=SNCA
TUBA1A	Tubulin Alpha 1a	Protein Coding	47	GC12M049184	0.568732	https://www.genecards.org/cgi-bin/carddisp.pl?gene=TUBA1A
YWHAE	Tyrosine 3-Monooxygenase/Tryptophan 5-Monooxygenase Activation Protein Epsilon	Protein Coding	47	GC17M001346	0.568732	https://www.genecards.org/cgi-bin/carddisp.pl?gene=YWHAE
YWHAG	Tyrosine 3-Monooxygenase/Tryptophan 5-Monooxygenase Activation Protein Gamma	Protein Coding	47	GC07M076399	0.568732	https://www.genecards.org/cgi-bin/carddisp.pl?gene=YWHAG
PGK1	Phosphoglycerate Kinase 1	Protein Coding	46	GC0XP077957	0.568732	https://www.genecards.org/cgi-bin/carddisp.pl?gene=PGK1
YWHAB	Tyrosine 3-Monooxygenase/Tryptophan 5-Monooxygenase Activation Protein Beta	Protein Coding	46	GC20P044885	0.568732	https://www.genecards.org/cgi-bin/carddisp.pl?gene=YWHAB
ACVR1B	Activin A Receptor Type 1B	Protein Coding	45	GC12P051951	0.568732	https://www.genecards.org/cgi-bin/carddisp.pl?gene=ACVR1B
GNB3	G Protein Subunit Beta 3	Protein Coding	45	GC12P006839	0.568732	https://www.genecards.org/cgi-bin/carddisp.pl?gene=GNB3
HSPA9	Heat Shock Protein Family A (Hsp70) Member 9	Protein Coding	45	GC05M138554	0.568732	https://www.genecards.org/cgi-bin/carddisp.pl?gene=HSPA9
ENO2	Enolase 2	Protein Coding	45	GC12P006913	0.568732	https://www.genecards.org/cgi-bin/carddisp.pl?gene=ENO2
MYH10	Myosin Heavy Chain 10	Protein Coding	45	GC17M008474	0.568732	https://www.genecards.org/cgi-bin/carddisp.pl?gene=MYH10
UBA1	Ubiquitin Like Modifier Activating Enzyme 1	Protein Coding	45	GC0XP047190	0.568732	https://www.genecards.org/cgi-bin/carddisp.pl?gene=UBA1
RPL5	Ribosomal Protein L5	Protein Coding	45	GC01P092832	0.568732	https://www.genecards.org/cgi-bin/carddisp.pl?gene=RPL5
PRDX2	Peroxiredoxin 2	Protein Coding	45	GC19M012796	0.568732	https://www.genecards.org/cgi-bin/carddisp.pl?gene=PRDX2
YWHAZ	Tyrosine 3-Monooxygenase/Tryptophan 5-Monooxygenase Activation Protein Zeta	Protein Coding	45	GC08M100917	0.568732	https://www.genecards.org/cgi-bin/carddisp.pl?gene=YWHAZ
CFL1	Cofilin 1	Protein Coding	44	GC11M065823	0.568732	https://www.genecards.org/cgi-bin/carddisp.pl?gene=CFL1
DLST	Dihydrolipoamide S-Succinyltransferase	Protein Coding	44	GC14P074881	0.568732	https://www.genecards.org/cgi-bin/carddisp.pl?gene=DLST
GPI	Glucose-6-Phosphate Isomerase	Protein Coding	44	GC19P034359	0.568732	https://www.genecards.org/cgi-bin/carddisp.pl?gene=GPI
LDHB	Lactate Dehydrogenase B	Protein Coding	44	GC12M021635	0.568732	https://www.genecards.org/cgi-bin/carddisp.pl?gene=LDHB
HSP90B1	Heat Shock Protein 90 Beta Family Member 1	Protein Coding	44	GC12P103930	0.568732	https://www.genecards.org/cgi-bin/carddisp.pl?gene=HSP90B1
DPYSL2	Dihydropyrimidinase Like 2	Protein Coding	44	GC08P026514	0.568732	https://www.genecards.org/cgi-bin/carddisp.pl?gene=DPYSL2
HADHA	Hydroxyacyl-CoA Dehydrogenase Trifunctional Multienzyme Complex Subunit Alpha	Protein Coding	44	GC02M026190	0.568732	https://www.genecards.org/cgi-bin/carddisp.pl?gene=HADHA
SMC3	Structural Maintenance Of Chromosomes 3	Protein Coding	44	GC10P110567	0.568732	https://www.genecards.org/cgi-bin/carddisp.pl?gene=SMC3
XRCC6	X-Ray Repair Cross Complementing 6	Protein Coding	44	GC22P041622	0.568732	https://www.genecards.org/cgi-bin/carddisp.pl?gene=XRCC6
CCT5	Chaperonin Containing TCP1 Subunit 5	Protein Coding	43	GC05P010236	0.568732	https://www.genecards.org/cgi-bin/carddisp.pl?gene=CCT5
CKB	Creatine Kinase B	Protein Coding	43	GC14M103519	0.568732	https://www.genecards.org/cgi-bin/carddisp.pl?gene=CKB
EIF4A1	Eukaryotic Translation Initiation Factor 4A1	Protein Coding	43	GC17P007572	0.568732	https://www.genecards.org/cgi-bin/carddisp.pl?gene=EIF4A1
EWSR1	EWS RNA Binding Protein 1	Protein Coding	43	GC22P029816	0.568732	https://www.genecards.org/cgi-bin/carddisp.pl?gene=EWSR1
PDIA3	Protein Disulfide Isomerase Family A Member 3	Protein Coding	43	GC15P043746	0.568732	https://www.genecards.org/cgi-bin/carddisp.pl?gene=PDIA3
HP	Haptoglobin	Protein Coding	43	GC16P072089	0.568732	https://www.genecards.org/cgi-bin/carddisp.pl?gene=HP
TUBB4A	Tubulin Beta 4A Class IVa	Protein Coding	43	GC19M006496	0.568732	https://www.genecards.org/cgi-bin/carddisp.pl?gene=TUBB4A
RPL10	Ribosomal Protein L10	Protein Coding	43	GC0XP154389	0.568732	https://www.genecards.org/cgi-bin/carddisp.pl?gene=RPL10
RPSA	Ribosomal Protein SA	Protein Coding	43	GC03P039406	0.568732	https://www.genecards.org/cgi-bin/carddisp.pl?gene=RPSA
RPA2	Replication Protein A2	Protein Coding	43	GC01M027902	0.568732	https://www.genecards.org/cgi-bin/carddisp.pl?gene=RPA2
VAPB	VAMP Associated Protein B And C	Protein Coding	43	GC20P058389	0.568732	https://www.genecards.org/cgi-bin/carddisp.pl?gene=VAPB
XRCC5	X-Ray Repair Cross Complementing 5	Protein Coding	43	GC02P216107	0.568732	https://www.genecards.org/cgi-bin/carddisp.pl?gene=XRCC5
RPL15	Ribosomal Protein L15	Protein Coding	42	GC03P023916	0.568732	https://www.genecards.org/cgi-bin/carddisp.pl?gene=RPL15
VAPA	VAMP Associated Protein A	Protein Coding	42	GC18P009904	0.568732	https://www.genecards.org/cgi-bin/carddisp.pl?gene=VAPA
ACTC1	Actin Alpha Cardiac Muscle 1	Protein Coding	41	GC15M034790	0.568732	https://www.genecards.org/cgi-bin/carddisp.pl?gene=ACTC1
CBX3	Chromobox 3	Protein Coding	41	GC07P026201	0.568732	https://www.genecards.org/cgi-bin/carddisp.pl?gene=CBX3
BANF1	BAF Nuclear Assembly Factor 1	Protein Coding	41	GC11P066002	0.568732	https://www.genecards.org/cgi-bin/carddisp.pl?gene=BANF1
FSCN1	Fascin Actin-Bundling Protein 1	Protein Coding	41	GC07P005592	0.568732	https://www.genecards.org/cgi-bin/carddisp.pl?gene=FSCN1
KHDRBS1	KH RNA Binding Domain Containing, Signal Transduction Associated 1	Protein Coding	41	GC01P032013	0.568732	https://www.genecards.org/cgi-bin/carddisp.pl?gene=KHDRBS1
HNRNPD	Heterogeneous Nuclear Ribonucleoprotein D	Protein Coding	41	GC04M082352	0.568732	https://www.genecards.org/cgi-bin/carddisp.pl?gene=HNRNPD
LRPPRC	Leucine Rich Pentatricopeptide Repeat Containing	Protein Coding	41	GC02M043850	0.568732	https://www.genecards.org/cgi-bin/carddisp.pl?gene=LRPPRC
TRIM28	Tripartite Motif Containing 28	Protein Coding	41	GC19P058544	0.568732	https://www.genecards.org/cgi-bin/carddisp.pl?gene=TRIM28
PTBP1	Polypyrimidine Tract Binding Protein 1	Protein Coding	41	GC19P000797	0.568732	https://www.genecards.org/cgi-bin/carddisp.pl?gene=PTBP1
RUVBL1	RuvB Like AAA ATPase 1	Protein Coding	41	GC03M128064	0.568732	https://www.genecards.org/cgi-bin/carddisp.pl?gene=RUVBL1
RPL13A	Ribosomal Protein L13a	Protein Coding	41	GC19P049487	0.568732	https://www.genecards.org/cgi-bin/carddisp.pl?gene=RPL13A
CNBP	CCHC-Type Zinc Finger Nucleic Acid Binding Protein	Protein Coding	40	GC03M129167	0.568732	https://www.genecards.org/cgi-bin/carddisp.pl?gene=CNBP
CCT3	Chaperonin Containing TCP1 Subunit 3	Protein Coding	40	GC01M156308	0.568732	https://www.genecards.org/cgi-bin/carddisp.pl?gene=CCT3
DUT	Deoxyuridine Triphosphatase	Protein Coding	40	GC15P048331	0.568732	https://www.genecards.org/cgi-bin/carddisp.pl?gene=DUT
MAP4	Microtubule Associated Protein 4	Protein Coding	40	GC03M047850	0.568732	https://www.genecards.org/cgi-bin/carddisp.pl?gene=MAP4
PDIA4	Protein Disulfide Isomerase Family A Member 4	Protein Coding	40	GC07M149003	0.568732	https://www.genecards.org/cgi-bin/carddisp.pl?gene=PDIA4
RPS13	Ribosomal Protein S13	Protein Coding	40	GC11M017384	0.568732	https://www.genecards.org/cgi-bin/carddisp.pl?gene=RPS13
RPS3A	Ribosomal Protein S3A	Protein Coding	40	GC04P151099	0.568732	https://www.genecards.org/cgi-bin/carddisp.pl?gene=RPS3A
RPL7	Ribosomal Protein L7	Protein Coding	40	GC08M073290	0.568732	https://www.genecards.org/cgi-bin/carddisp.pl?gene=RPL7
RPS7	Ribosomal Protein S7	Protein Coding	40	GC02P003575	0.568732	https://www.genecards.org/cgi-bin/carddisp.pl?gene=RPS7
RPL26	Ribosomal Protein L26	Protein Coding	40	GC17M008377	0.568732	https://www.genecards.org/cgi-bin/carddisp.pl?gene=RPL26
DHX9	DExH-Box Helicase 9	Protein Coding	39	GC01P182839	0.568732	https://www.genecards.org/cgi-bin/carddisp.pl?gene=DHX9
CCT4	Chaperonin Containing TCP1 Subunit 4	Protein Coding	39	GC02M061868	0.568732	https://www.genecards.org/cgi-bin/carddisp.pl?gene=CCT4
ITIH3	Inter-Alpha-Trypsin Inhibitor Heavy Chain 3	Protein Coding	39	GC03P052794	0.568732	https://www.genecards.org/cgi-bin/carddisp.pl?gene=ITIH3
KSR2	Kinase Suppressor Of Ras 2	Protein Coding	39	GC12M117453	0.568732	https://www.genecards.org/cgi-bin/carddisp.pl?gene=KSR2
HMGN1	High Mobility Group Nucleosome Binding Domain 1	Protein Coding	39	GC21M039342	0.568732	https://www.genecards.org/cgi-bin/carddisp.pl?gene=HMGN1
RPLP0	Ribosomal Protein Lateral Stalk Subunit P0	Protein Coding	39	GC12M120196	0.568732	https://www.genecards.org/cgi-bin/carddisp.pl?gene=RPLP0
PFN2	Profilin 2	Protein Coding	39	GC03M149964	0.568732	https://www.genecards.org/cgi-bin/carddisp.pl?gene=PFN2
RPLP2	Ribosomal Protein Lateral Stalk Subunit P2	Protein Coding	39	GC11P001269	0.568732	https://www.genecards.org/cgi-bin/carddisp.pl?gene=RPLP2
SNRPA	Small Nuclear Ribonucleoprotein Polypeptide A	Protein Coding	39	GC19P040750	0.568732	https://www.genecards.org/cgi-bin/carddisp.pl?gene=SNRPA
CCT6A	Chaperonin Containing TCP1 Subunit 6A	Protein Coding	38	GC07P056051	0.568732	https://www.genecards.org/cgi-bin/carddisp.pl?gene=CCT6A
CCT8	Chaperonin Containing TCP1 Subunit 8	Protein Coding	38	GC21M029055	0.568732	https://www.genecards.org/cgi-bin/carddisp.pl?gene=CCT8
HNRNPL	Heterogeneous Nuclear Ribonucleoprotein L	Protein Coding	38	GC19M038836	0.568732	https://www.genecards.org/cgi-bin/carddisp.pl?gene=HNRNPL
HNRNPM	Heterogeneous Nuclear Ribonucleoprotein M	Protein Coding	38	GC19P008444	0.568732	https://www.genecards.org/cgi-bin/carddisp.pl?gene=HNRNPM
NOLC1	Nucleolar And Coiled-Body Phosphoprotein 1	Protein Coding	38	GC10P102152	0.568732	https://www.genecards.org/cgi-bin/carddisp.pl?gene=NOLC1
PDIA6	Protein Disulfide Isomerase Family A Member 6	Protein Coding	38	GC02M010784	0.568732	https://www.genecards.org/cgi-bin/carddisp.pl?gene=PDIA6
RPL30	Ribosomal Protein L30	Protein Coding	38	GC08M098024	0.568732	https://www.genecards.org/cgi-bin/carddisp.pl?gene=RPL30
SNRPD2	Small Nuclear Ribonucleoprotein D2 Polypeptide	Protein Coding	38	GC19M053902	0.568732	https://www.genecards.org/cgi-bin/carddisp.pl?gene=SNRPD2
WTAP	WT1 Associated Protein	Protein Coding	38	GC06P159725	0.568732	https://www.genecards.org/cgi-bin/carddisp.pl?gene=WTAP
HNRNPA3	Heterogeneous Nuclear Ribonucleoprotein A3	Protein Coding	37	GC02P177212	0.568732	https://www.genecards.org/cgi-bin/carddisp.pl?gene=HNRNPA3
NAP1L1	Nucleosome Assembly Protein 1 Like 1	Protein Coding	37	GC12M076036	0.568732	https://www.genecards.org/cgi-bin/carddisp.pl?gene=NAP1L1
MYL6B	Myosin Light Chain 6B	Protein Coding	37	GC12P056768	0.568732	https://www.genecards.org/cgi-bin/carddisp.pl?gene=MYL6B
PLXNA4	Plexin A4	Protein Coding	37	GC07M132123	0.568732	https://www.genecards.org/cgi-bin/carddisp.pl?gene=PLXNA4
SLC25A31	Solute Carrier Family 25 Member 31	Protein Coding	37	GC04P127730	0.568732	https://www.genecards.org/cgi-bin/carddisp.pl?gene=SLC25A31
USP44	Ubiquitin Specific Peptidase 44	Protein Coding	37	GC12M095516	0.568732	https://www.genecards.org/cgi-bin/carddisp.pl?gene=USP44
SSBP1	Single Stranded DNA Binding Protein 1	Protein Coding	37	GC07P146911	0.568732	https://www.genecards.org/cgi-bin/carddisp.pl?gene=SSBP1
RPL34	Ribosomal Protein L34	Protein Coding	37	GC04P108620	0.568732	https://www.genecards.org/cgi-bin/carddisp.pl?gene=RPL34
RPS4X	Ribosomal Protein S4 X-Linked	Protein Coding	37	GC0XM072255	0.568732	https://www.genecards.org/cgi-bin/carddisp.pl?gene=RPS4X
SNRPD1	Small Nuclear Ribonucleoprotein D1 Polypeptide	Protein Coding	37	GC18P021612	0.568732	https://www.genecards.org/cgi-bin/carddisp.pl?gene=SNRPD1
RUFY1	RUN And FYVE Domain Containing 1	Protein Coding	37	GC05P179550	0.568732	https://www.genecards.org/cgi-bin/carddisp.pl?gene=RUFY1
YBX1	Y-Box Binding Protein 1	Protein Coding	37	GC01P042682	0.568732	https://www.genecards.org/cgi-bin/carddisp.pl?gene=YBX1
ALYREF	Aly/REF Export Factor	Protein Coding	36	GC17M081887	0.568732	https://www.genecards.org/cgi-bin/carddisp.pl?gene=ALYREF
ATP5F1A	ATP Synthase F1 Subunit Alpha	Protein Coding	36	GC18M046081	0.568732	https://www.genecards.org/cgi-bin/carddisp.pl?gene=ATP5F1A
FAM120A	Family With Sequence Similarity 120A	Protein Coding	36	GC09P093658	0.568732	https://www.genecards.org/cgi-bin/carddisp.pl?gene=FAM120A
NGB	Neuroglobin	Protein Coding	36	GC14M077265	0.568732	https://www.genecards.org/cgi-bin/carddisp.pl?gene=NGB
MUC16	Mucin 16, Cell Surface Associated	Protein Coding	36	GC19M008848	0.568732	https://www.genecards.org/cgi-bin/carddisp.pl?gene=MUC16
NACA	Nascent Polypeptide Associated Complex Subunit Alpha	Protein Coding	36	GC12M056712	0.568732	https://www.genecards.org/cgi-bin/carddisp.pl?gene=NACA
TBC1D5	TBC1 Domain Family Member 5	Protein Coding	36	GC03M017157	0.568732	https://www.genecards.org/cgi-bin/carddisp.pl?gene=TBC1D5
RPL38	Ribosomal Protein L38	Protein Coding	36	GC17P074204	0.568732	https://www.genecards.org/cgi-bin/carddisp.pl?gene=RPL38
SNRPC	Small Nuclear Ribonucleoprotein Polypeptide C	Protein Coding	36	GC06P064255	0.568732	https://www.genecards.org/cgi-bin/carddisp.pl?gene=SNRPC
SNRPF	Small Nuclear Ribonucleoprotein Polypeptide F	Protein Coding	36	GC12P095858	0.568732	https://www.genecards.org/cgi-bin/carddisp.pl?gene=SNRPF
CNTNAP4	Contactin Associated Protein Family Member 4	Protein Coding	35	GC16P076278	0.568732	https://www.genecards.org/cgi-bin/carddisp.pl?gene=CNTNAP4
ERH	ERH MRNA Splicing And Mitosis Factor	Protein Coding	35	GC14M069380	0.568732	https://www.genecards.org/cgi-bin/carddisp.pl?gene=ERH
RACK1	Receptor For Activated C Kinase 1	Protein Coding	35	GC05M181511	0.568732	https://www.genecards.org/cgi-bin/carddisp.pl?gene=RACK1
TEX264	Testis Expressed 264, ER-Phagy Receptor	Protein Coding	35	GC03P051663	0.568732	https://www.genecards.org/cgi-bin/carddisp.pl?gene=TEX264
WBP11	WW Domain Binding Protein 11	Protein Coding	35	GC12M014784	0.568732	https://www.genecards.org/cgi-bin/carddisp.pl?gene=WBP11
PCBP3	Poly(RC) Binding Protein 3	Protein Coding	34	GC21P045643	0.568732	https://www.genecards.org/cgi-bin/carddisp.pl?gene=PCBP3
RPL36A	Ribosomal Protein L36a	Protein Coding	34	GC0XP101392	0.568732	https://www.genecards.org/cgi-bin/carddisp.pl?gene=RPL36A
YTHDF3	YTH N6-Methyladenosine RNA Binding Protein 3	Protein Coding	34	GC08P063168	0.568732	https://www.genecards.org/cgi-bin/carddisp.pl?gene=YTHDF3
ATP5F1B	ATP Synthase F1 Subunit Beta	Protein Coding	33	GC12M056639	0.568732	https://www.genecards.org/cgi-bin/carddisp.pl?gene=ATP5F1B
ACTBL2	Actin Beta Like 2	Protein Coding	33	GC05M057480	0.568732	https://www.genecards.org/cgi-bin/carddisp.pl?gene=ACTBL2
IGKC	Immunoglobulin Kappa Constant	Protein Coding	33	GC02M090441	0.568732	https://www.genecards.org/cgi-bin/carddisp.pl?gene=IGKC
RUFY3	RUN And FYVE Domain Containing 3	Protein Coding	33	GC04P070704	0.568732	https://www.genecards.org/cgi-bin/carddisp.pl?gene=RUFY3
KBTBD3	Kelch Repeat And BTB Domain Containing 3	Protein Coding	31	GC11M106048	0.568732	https://www.genecards.org/cgi-bin/carddisp.pl?gene=KBTBD3
SNU13	Small Nuclear Ribonucleoprotein 13	Protein Coding	31	GC22M052024	0.568732	https://www.genecards.org/cgi-bin/carddisp.pl?gene=SNU13
RTL1	Retrotransposon Gag Like 1	Protein Coding	30	GC14M100880	0.568732	https://www.genecards.org/cgi-bin/carddisp.pl?gene=RTL1
KIAA1614	KIAA1614	Protein Coding	29	GC01P180913	0.568732	https://www.genecards.org/cgi-bin/carddisp.pl?gene=KIAA1614
SRSF8	Serine And Arginine Rich Splicing Factor 8	Protein Coding	29	GC11P095066	0.568732	https://www.genecards.org/cgi-bin/carddisp.pl?gene=SRSF8
H2AC1	H2A Clustered Histone 1	Protein Coding	28	GC06M025915	0.568732	https://www.genecards.org/cgi-bin/carddisp.pl?gene=H2AC1
ABRAXAS2	Abraxas 2, BRISC Complex Subunit	Protein Coding	27	GC10P124802	0.568732	https://www.genecards.org/cgi-bin/carddisp.pl?gene=ABRAXAS2
IGHG4	Immunoglobulin Heavy Constant Gamma 4 (G4m Marker)	Protein Coding	27	GC14M111181	0.568732	https://www.genecards.org/cgi-bin/carddisp.pl?gene=IGHG4
H2AC21	H2A Clustered Histone 21	Protein Coding	25	GC01M150379	0.568732	https://www.genecards.org/cgi-bin/carddisp.pl?gene=H2AC21
TUBA4B	Tubulin Alpha 4b	Protein Coding	24	GC02P219253	0.568732	https://www.genecards.org/cgi-bin/carddisp.pl?gene=TUBA4B
IGKV1-5	Immunoglobulin Kappa Variable 1-5	Protein Coding	19	GC02M090448	0.568732	https://www.genecards.org/cgi-bin/carddisp.pl?gene=IGKV1-5
IGLV3-19	Immunoglobulin Lambda Variable 3-19	Protein Coding	16	GC22P029350	0.568732	https://www.genecards.org/cgi-bin/carddisp.pl?gene=IGLV3-19
PRDX1	Peroxiredoxin 1	Protein Coding	47	GC01M045511	0.521185	https://www.genecards.org/cgi-bin/carddisp.pl?gene=PRDX1
SIAH2	Siah E3 Ubiquitin Protein Ligase 2	Protein Coding	43	GC03M150741	0.459222	https://www.genecards.org/cgi-bin/carddisp.pl?gene=SIAH2
OTUD1	OTU Deubiquitinase 1	Protein Coding	31	GC10P023439	0.459222	https://www.genecards.org/cgi-bin/carddisp.pl?gene=OTUD1
UBR2	Ubiquitin Protein Ligase E3 Component N-Recognin 2	Protein Coding	39	GC06P064341	0.30963	https://www.genecards.org/cgi-bin/carddisp.pl?gene=UBR2
SAT1	Spermidine/Spermine N1-Acetyltransferase 1	Protein Coding	43	GC0XP023784	0.299185	https://www.genecards.org/cgi-bin/carddisp.pl?gene=SAT1
AURKA	Aurora Kinase A	Protein Coding	49	GC20M056370	0.259102	https://www.genecards.org/cgi-bin/carddisp.pl?gene=AURKA
RIPK1	Receptor Interacting Serine/Threonine Kinase 1	Protein Coding	47	GC06P003090	0.259102	https://www.genecards.org/cgi-bin/carddisp.pl?gene=RIPK1
CASP8	Caspase 8	Protein Coding	50	GC02P201233	0.211556	https://www.genecards.org/cgi-bin/carddisp.pl?gene=CASP8
CDKN2A	Cyclin Dependent Kinase Inhibitor 2A	Protein Coding	49	GC09M021967	0.211556	https://www.genecards.org/cgi-bin/carddisp.pl?gene=CDKN2A
MIR4715	MicroRNA 4715	RNA Gene	12	GC15M025848	0.211556	https://www.genecards.org/cgi-bin/carddisp.pl?gene=MIR4715
CFTR	CF Transmembrane Conductance Regulator	Protein Coding	49	GC07P117287	0.149593	https://www.genecards.org/cgi-bin/carddisp.pl?gene=CFTR
TGFB1	Transforming Growth Factor Beta 1	Protein Coding	49	GC19M041301	0.149593	https://www.genecards.org/cgi-bin/carddisp.pl?gene=TGFB1
MIF	Macrophage Migration Inhibitory Factor	Protein Coding	47	GC22P023894	0.149593	https://www.genecards.org/cgi-bin/carddisp.pl?gene=MIF
MUC1	Mucin 1, Cell Surface Associated	Protein Coding	46	GC01M155185	0.149593	https://www.genecards.org/cgi-bin/carddisp.pl?gene=MUC1
SF3B1	Splicing Factor 3b Subunit 1	Protein Coding	43	GC02M197401	0.149593	https://www.genecards.org/cgi-bin/carddisp.pl?gene=SF3B1
ALOX15B	Arachidonate 15-Lipoxygenase Type B	Protein Coding	40	GC17P008039	0.149593	https://www.genecards.org/cgi-bin/carddisp.pl?gene=ALOX15B
RBM10	RNA Binding Motif Protein 10	Protein Coding	40	GC0XP047313	0.149593	https://www.genecards.org/cgi-bin/carddisp.pl?gene=RBM10
ACSL3	Acyl-CoA Synthetase Long Chain Family Member 3	Protein Coding	39	GC02P222860	0.149593	https://www.genecards.org/cgi-bin/carddisp.pl?gene=ACSL3
ANO6	Anoctamin 6	Protein Coding	38	GC12P045215	0.149593	https://www.genecards.org/cgi-bin/carddisp.pl?gene=ANO6
SF3B2	Splicing Factor 3b Subunit 2	Protein Coding	37	GC11P066050	0.149593	https://www.genecards.org/cgi-bin/carddisp.pl?gene=SF3B2
GUCY1A1	Guanylate Cyclase 1 Soluble Subunit Alpha 1	Protein Coding	36	GC04P155667	0.149593	https://www.genecards.org/cgi-bin/carddisp.pl?gene=GUCY1A1
RNF113A	Ring Finger Protein 113A	Protein Coding	36	GC0XM119870	0.149593	https://www.genecards.org/cgi-bin/carddisp.pl?gene=RNF113A
MIR7-1	MicroRNA 7-1	RNA Gene	18	GC09M088551	0.149593	https://www.genecards.org/cgi-bin/carddisp.pl?gene=MIR7-1
